# Supplementary material for: New Insights into the Synergistic Interaction Between Pseudomonas qingdaonensis NZ 1 and Silicon to Mitigate Drought Stress in Rice
Source: Microorganisms. 2025 Apr 30;13(5):1046. doi: 10.3390/microorganisms13051046 (PMC12114193; doi:10.3390/microorganisms13051046)
Supplement: Supplementary file 1 [file microorganisms-13-01046-s001.zip]

Archive with 1 entries (1 files):
- microorganisms-3521237-supplementary.pdf
